# Supplementary material for: Web-Based Prediction Models for Overall Survival and Cancer-Specific Survival of Patients With Primary Urachal Carcinoma: A Study Based on SEER Database
Source: Front Public Health. 2022 Jun 2;10:870920. doi: 10.3389/fpubh.2022.870920 (PMC9201252; doi:10.3389/fpubh.2022.870920)
Supplement: Supplementary Table S1 — Baseline characteristics of patients with UrC in the SEER database. [file Table_1.xlsx]

## Sheet: Table1
TableS1. Baseline characteristics of patients with UrC in the SEER database
		Total	The training cohort	The validation cohort
		No.（%）	No.（%）	No.（%）
		236	166	70
Age	<45	50 (21.2)	34 (20.5)	16 (22.9)
	45-74	156 (66.1)	112 (67.5)	44 (62.9)
	>=75	30 (12.7)	20 (12.0)	10 (14.3)
Gender	Female	99 (41.9)	69 (41.6)	30 (42.9)
	Male	137 (58.1)	97 (58.4)	40 (57.1)
Race	White	187 (79.2)	135 (81.3)	52 (74.3)
	Black	22 ( 9.3)	16 ( 9.6)	6 ( 8.6)
	Asian/Other	27 (11.4)	15 ( 9.0)	12 (17.1)
Surgery	Local tumor surgery	44 (18.6)	38 (22.9)	6 ( 8.6)
	Partial cystectomy	164 (69.5)	106 (63.9)	58 (82.9)
	Radical cystectomy	28 (11.9)	22 (13.3)	6 ( 8.6)
Lymphadenectomy	No	136 (57.6)	96 (57.8)	40 (57.1)
	Yes	100 (42.4)	70 (42.2)	30 (42.9)
Radiotherapy	No	221 (93.6)	157 (94.6)	64 (91.4)
	Yes	15 ( 6.4)	9 ( 5.4)	6 ( 8.6)
Chemotherapy	No	178 (75.4)	125 (75.3)	53 (75.7)
	Yes	58 (24.6)	41 (24.7)	17 (24.3)
Histologic type	Adenocarcinoma, NOS	89 (37.7)	58 (34.9)	31 (44.3)
	Mucinous adenocarcinoma	79 (33.5)	57 (34.3)	22 (31.4)
	Signet ring cell carcinoma	10 ( 4.2)	9 ( 5.4)	1 ( 1.4)
	Other subtypes	58 (24.6)	42 (25.3)	16 (22.9)
Grade	I+II	154 (65.3)	108 (65.1)	46 (65.7)
	III+IV	82 (34.7)	58 (34.9)	24 (34.3)
pT	Ta+T1	45 (19.1)	34 (20.5)	11 (15.7)
	T2	55 (23.3)	40 (24.1)	15 (21.4)
	T3	109 (46.2)	70 (42.2)	39 (55.7)
	T4	27 (11.4)	22 (13.3)	5 ( 7.1)
pN	N0	214 (90.7)	151 (91.0)	63 (90.0)
	N1+N2	22 ( 9.3)	15 ( 9.0)	7 (10.0)
pM	M0	216 (91.5)	151 (91.0)	65 (92.9)
	M1	20 ( 8.5)	15 ( 9.0)	5 ( 7.1)
Sheldon	I	44 (18.6)	33 (19.9)	11 (15.7)
	II	50 (21.2)	35 (21.1)	15 (21.4)
	III	107 (45.3)	73 (44.0)	34 (48.6)
	IV	35 (14.8)	25 (15.1)	10 (14.3)
Mayo	I	94 (39.8)	68 (41.0)	26 (37.1)
	II	107 (45.3)	73 (44.0)	34 (48.6)
	III	12 ( 5.1)	9 ( 5.4)	3 ( 4.3)
	IV	23 ( 9.7)	16 ( 9.6)	7 (10.0)
SEER historic stage A	Localized	43 (18.2)	32 (19.3)	11 (15.7)
	Regional	154 (65.3)	104 (62.7)	50 (71.4)
	Distant	39 (16.5)	30 (18.1)	9 (12.9)
